# Supplementary material for: Nationwide genetic analysis for molecularly unresolved cystic fibrosis patients in a multiethnic society: implications for preconception carrier screening
Source: Mol Genet Genomic Med. 2017 Feb 19;5(3):223–36. doi: 10.1002/mgg3.278 (PMC5441412; doi:10.1002/mgg3.278)
Supplement: Supplementary file 1 — Table S1. List of mutations comprising the Israeli CF preconception program. [file MGG3-5-223-s001.xlsx]

## Sheet: Table 1_Israeli panel
Supplementary Table 1. List of mutations comprising the Israeli CF preconception program
HGVS cDNA	HGVS protein	Mutation legacy name	Ancestry	CFTR2	Identified in this study
c.54-5940_273+10250del21Kb	p.Ser18Argfs*16	del exon 2-3	East Europeans	Causative	Yes
c.254G>A	p.Gly85Glu	G85E	Jews; Arabs	Causative	Yes
c.273+1G>A	No protein name	405+1G>A	Jews	Causative	Yes
c.[1075C>A;1079C>A]	p.[Gln359Lys;Thr360Lys]	Q359K/T360K	Jews	Unkown significance	Yes
c.1521_1523delCTT	p.Phe508del	[delta]F508	Jews; Arabs	Causative	Yes
c.1585-1G>A	No protein name	1717-1G>A	Jews; Arabs	Causative	Yes
c.1624G>T	p.Gly542*	G542X	Jews; Arabs	Causative	Yes
c.1647T>G	p.Ser549Arg	S549R(T>G)	Jews; Arabs	Causative	No
c.2051_2052delAAinsG	p.Lys684Serfs*38	2183AA>G	Arabs	Causative	No
c.2988+1143_c.3468+7960del8.6Kb	No protein name	3120+1Kbdel8.6Kb	Arabs	Not listed	Yes
c.2989-1G>A	No protein name	3121-1G>A	Jews	Causative	Yes
c.3266G>A	p.Trp1089*	W1089X	Jews	Causative	No
c.3276C>G	p.Tyr1092*	Y1092X	Jews	Causative	Yes
c.3700A>G	p.Ile1234Val	I1234V	Jews	Causative	No
c.3717+12191C>T	No protein name	3849+10kbC>T	Jews	Causative	Yes
c.3846G>A	p.Trp1282*	W1282X	Jews; Arabs	Causative	Yes
c.3883_3886delATTT	p.Ile1295Phefs*32	4010delTATT	Arabs	Causative	Yes
c.3909C>G	p.Asn1303Lys	N1303K	Jews; Arabs	Causative	Yes
c.274G>T	p.Glu92*	E92X	Arabs (for specific residency)	Causative	No
c.675T>A	p.Cys225*	C225X	Arabs (for specific residency)	Not listed	Yes, in a different village
c.1545_1546delTA	p.Tyr515*	1677delTA	Arabs (for specific residency)	Causative	Yes, among Jews
c.3731G>A	p.Gly1244Glu	G1244E	Arabs (for specific residency)	Causative	No
