# Supplementary material for: Nationwide genetic analysis for molecularly unresolved cystic fibrosis patients in a multiethnic society: implications for preconception carrier screening
Source: Mol Genet Genomic Med. 2017 Feb 19;5(3):223–36. doi: 10.1002/mgg3.278 (PMC5441412; doi:10.1002/mgg3.278)
Supplement: Supplementary file 2 — Table S2. Suggested pathogenicity of all mutations not listed in the CFTR2 database. [file MGG3-5-223-s002.xlsx]

## Sheet: Table S2_Pathogenicity
Supplementary Table 2. Suggested pathogenicity of all mutations not listed in the CFTR2 database
Mutation	Legacy name	CF case type	Genotype state	Second mutation identified	N individuals	Commom Ancestry	In Israeli panel	CFTR1 database	Amino acid affect	Mutation pathogenicity from literature	Reference	HGMD	dbSNP	ClinVar	LOVD	Mutation taster	SIFT	PolyPhen-2 HumDiv	PolyPhen-2 HumVar	REVEL
c.413_415dupTAC;p.Leu138dup	L138ins	Typical CF	Heterozygote	c.3717+12191C>T	1	Jew/ non-Jew	No	Listed	Missense	Previously reported CAVD	Dork 1997	CI972569, CAVD	With untested allele	Not provided	Not listed	Disease causing	…	…	…	…
c.416A>T;p.His139Leu	H139R	Typical CF	Homozygote	c.416A>T;p.His139Leu	1	Ethiopian Jew	No	Listed	Missense	Previously reported CF	Banjar 1999	CM001649, Cystic Fibrosis	With untested allele	Not provided	Not listed	Disease causing	Damaging	Possibly damaging	Possibly damaging	0.879
		Typical CF	Heterozygote	None	1	Ethiopian Jew
c.487A>G;p.Lys163Glu	No legacy name	Typical CF	Heterozygote	c.3299A>C;p.Gln1100Pro	2	Arab Muslim	No	Not listed	Missense	Novel	This study	…	…	…	Not listed	Disease causing	Damaging	Probably damaging	Probably damaging	0.853
c.523A>G;p.Ile175Val	I175V	Typical CF	Homozygote	c.523A>G;p.Ile175Val	3	Arab Muslim	No	Listed	Missense	Previously reported CF	Romey 1994	CM940244, Cystic Fibrosis	With untested allele	Not provided	Not listed	Disease causing	Tolerated	Probably damaging	Probably damaging	0.752
c.575A>G;p.Asp192Gly	D192G	Typical CF	Heterozygote	c.3276C>G;p.Tyr1092*	1	Mixed Jewish	No	Listed	Missense	Previously reported CF	Schrijver 2005	CM940245, Cystic Fibrosis	With untested allele	Not provided	Not listed	Disease causing	Damaging	Probably damaging	Probably damaging	…
c.761delA;p.Lys254Argfs*7	No legacy name	Typical CF	Homozygote	c.761delA;p.Lys254Argfs*7	4	Bedouin	No	Not listed	Frameshift	Novel	This study	…	…	…	Not listed	Disease causing	…	…	…	…
c.870-2A>G	1002- 2A>G	Atypical CF	Heterozygote	c.2620-15C>G, VOUS	1	Ethiopian Jew	No	Listed	Splice site	Previously reported CF	Trujillano 2013	CS135531, Cystic Fibrosis	…	…	Not listed	…	…	…	…	…
c.1001G>A;p.Arg334Gln	R334Q	Atypical CF	Heterozygote	c.3846G>A;p.Trp1282*	1	Ashkenazi Jew	No	Listed	Missense	Previously reported CF	Bell 2011	CM952047, Cystic Fibrosis	With untested allele	Not provided	Effect unknown	Disease causing	Tolerated	Probably damaging	Probably damaging	0.692
c.1439G>A;p.Gly480Asp	G480D	Typical CF	Heterozygote	c.3846G>A;p.Trp1282*	1	Mixed Jewish	No	Listed	Missense	Previously reported CF	Hawworth 1995 (NL#66)	CM952251, Cystic Fibrosis	With untested allele	Not provided	Not listed	Disease causing	Damaging	Probably damaging	Probably damaging	0.993
c.1911delG;p.Gln637Hisfs*26	2043delG	Typical CF	Homozygote	c.1911delG;p.Gln637Hisfs*26	1	Arab Muslim	No	Listed	Frameshift	Previously reported CF	Fanen 1992	CD920846, Cystic Fibrosis	With pathogenic allele	Pathogenic	Not listed	Disease causing	…	…	…	…
c.2421A>G;p.Ile807Met	I807M	Typical CF	Heterozygote	None	1	Arab Muslim	No	Listed	Missense	Previously reported CAVD	Vankeerberghen 1998	CM980349, CAVD	With uncertain significance allele	Uncertain significance	Effect unknown	Disease causing	Damaging	Probably damaging	Probably damaging	0.738
c.2619+1A>G	No legacy name	Typical CF	Heterozygote	c.1521_1523delCTT;p.Phe508del	1	Mixed Jewish	No	Not listed	Splice site	Novel	This study	…	…	…	Not listed	…	…	…	…	…
c.2619+2dupT	No legacy name	Typical CF	Heterozygote	c.1521_1523delCTT;p.Phe508del	1	Mixed Jewish	No	Not listed	Splice site	Previously reported CF	Quint 2005	CI052538, Cystic Fibrosis	…	…	Not listed	…	…	…	…	…
c.3041A>G;p.Tyr1014Cys	Y1014C	Typical CF	Heterozygote	c.3846G>A;p.Trp1282*	1	Ashkenazi Jew	No	Listed	Missense	Previously reported CAVD	Casals 2000	CM983570, Cystic Fibrosis	With uncertain significance allele	Uncertain significance	Not listed	Disease causing	Damaging	Probably damaging	Probably damaging	0.889
		Typical CF	Heterozygote	c.1521_1523delCTT;p.Phe508del	1	Ashkenazi Jew
		Atypical CF	Heterozygote	c.3909C>G;p.Asn1303Lys	1	Ashkenazi Jew
c.3299A>C;p.Gln1100Pro	Q1100P	Typical CF	Heterozygote	c.487A>G;p.Lys163Glu	2	Arab Muslim	No	Listed	Missense	Previously reported CF	Chillon 1994	CM940273, Cystic Fibrosis	With untested allele	Not provided	Not listed	Disease causing	Tolerated	Probably damaging	Probably damaging	0.731
		Typical CF	Heterozygote	c.675T>A;p.Cys225*	1	Arab Muslim
		Typical CF	Heterozygote	c.3909C>G;p.Asn1303Lys	1	Arab Muslim
c.3469-2A>G	3601- 2A- >G	Typical CF	Heterozygote	c.1521_1523delCTT;p.Phe508del	1	Arab Muslim	No	Listed	Splice site	Previously reported CF	Doerk 1993	CS930770, Cystic Fibrosis	With untested allele	Not provided	Not listed	…	…	…	…	…
c.4297G>A;p.Glu1433Lys	No legacy name	Typical CF	Heterozygote	None	1	Iraqi Jew	No	Not listed	Missense	Novel	This study	…	…	…	Not listed	Disease causing	Tolerated	Probably damaging	Probably damaging	0.602
c.4364C>G;p.Ser1455*	S1455X	Typical CF	Heterozygote	c.1521_1523delCTT;p.Phe508del	1	Mixed Jewish	No	Listed	Stop codon	Previously reported CF	Mickle 1998	CM980357, Elevated sweat chloride concentration	With pathogenic allele	Pathogenic	Not listed	Disease causing	Tolerated	…	…	…
VOUS	Legacy name	CF case type	Genotype state	Second mutation identified	N individuals	Commom Ancestry	In Israeli panel	CFTR1 database	Amino acid affect	Mutation pathogenicity from literature	Reference	HGMD	dbSNP	ClinVar	LOVD	Mutation taster	SIFT	PolyPhen-2 HumDiv	PolyPhen-2 HumVar
c.958T>G;p.Leu320Val	L320V	Atypical CF	Heterozygote	c.1521_1523delCTT	1	Ashkenazi Jew	No	Listed	Missense	Previously reported CAVD	Schrijver 2005	CM962461, CAVD	With uncertain significance allele	Uncertain significance	Not listed	Disease causing	Tolerated	Benign	Benign	0.545
		Atypical CF	Heterozygote	None	1	Ashkenazi Jew
c.2620-15C>G	2752- 15C/G	Atypical CF	Heterozygote	c.870-2A>G	1	Ethiopian Jew	No	Listed	Intronic	Previously reported CAVD	Casals 2000	CS004690, Cystic Fibrosis	With uncertain significance allele	Uncertain significance	Not listed	…	…	…	…	…
		Atypical CF	Heterozygote	None	2	Arab Muslim
		Atypical CF	Heterozygote	None	1	Ashkenazi Jew
		Atypical CF	Heterozygote	None	1	Arab Christian
		Atypical CF	Homozygote	c.2620-15C>G, VOUS	1	Arab Muslim
c.3607A>G;p.Ile1203Val	No legacy name	Atypical CF	Heterozygote	c.3764C>A	1	Arab Muslim	No	Listed	Missense	Previously reported CF	Cutting 1992	CM920182, Cystic Fibrosis	With uncertain significance allele	Uncertain significance	Not listed	Polymorphism	Tolerated	Benign	Benign	0.484
c.4242+13A>G	4374+ 13A/G	Atypical CF	Heterozygote	None	1	Mixed Jewish	No	Listed	Intronic	Previously reported CF	Schrijver 2005	CS056085, Cystic Fibrosis	With benign allele	Benign	Not listed	…	…	…	…	…
