# Supplementary material for: Nationwide genetic analysis for molecularly unresolved cystic fibrosis patients in a multiethnic society: implications for preconception carrier screening
Source: Mol Genet Genomic Med. 2017 Feb 19;5(3):223–36. doi: 10.1002/mgg3.278 (PMC5441412; doi:10.1002/mgg3.278)
Supplement: Supplementary file 3 — Table S3. Detailed genotyping results of all participating patients. [file MGG3-5-223-s003.xlsx]

## Sheet: Table S3_Database
Supplementary Table 3. Detailed genotyping results of all participating patients
Serial	Ancestry	Phenotype	N mutations	Mutation 1	Legacy name	Type	In Israeli panel	Mutation 2	Legacy name	Type	In Israeli panel	Complex allele
CFIS033	Mixed Jewish ancestry	Typical CF	Two mutations	c.1624G>T;p.Gly542*	G542X	CFTR2, Causative	Yes	c.1624G>T;p.Gly542*	G542X	CFTR2, Causative	Yes
CFIS156	Mixed Jewish ancestry	Typical CF	Two mutations	c.3846G>A;p.Trp1282*	W1282X	CFTR2, Causative	Yes	c.3883_3886delATTT;p.Ile1295Phefs*32	4010delTATT	CFTR2, Causative	Yes
CFIS056	Arab Muslim	Typical CF	Two mutations	c.487A>G;p.Lys163Glu	No legacy name	Novel	No	c.3299A>C;p.Gln1100Pro	Q1100P	Previously reported CFTR	No
CFIS181	Bedouin	Typical CF	Two mutations	c.3472C>T;p.Arg1158*	R1158X	CFTR2, Causative	No	c.3472C>T;p.Arg1158*	R1158X	CFTR2, Causative	No
CFIS183	Bedouin	Typical CF	Two mutations	c.761delA;p.Lys254Argfs*7	No legacy name	Novel	No	c.761delA;p.Lys254Argfs*7	No legacy name	Novel	No
CFIS015	Arab Muslim	Typical CF	One mutation	c.3454G>C;p.Asp1152His	D1152H	CFTR2, Varying consequences	Yes, postnatal	None	None	None	No
CFIS019	Arab Muslim	Typical CF	No mutations	None	None	None	No	None	None	None	No
CFIS021	Arab Muslim	Typical CF	Two mutations	c.3846G>A;p.Trp1282*	W1282X	CFTR2, Causative	Yes	c.1736A>G;p.Asp579Gly	D579G	CFTR2, Varying consequences	No
CFIS126	Arab/ Caucasian	Typical CF	Two mutations	c.3883_3886delATTT;p.Ile1295Phefs*32	4015delA	CFTR2, Causative	Yes	TG12/T5	No legacy name	CFTR2, Varying consequences	No
CFIS024	Arab Muslim	Atypical CF	No mutations	None	None	None	No	None	None	None	No
CFIS171	Arab Muslim	Atypical CF	No mutations	None	None	None	No	None	None	None	No
CFIS168	Arab Christian	Atypical CF	No mutations	None	None	None	No	None	None	None	No
CFIS026	Arab Muslim	Typical CF	Two mutations	c.523A>G;p.Ile175Val	I175V	Previously reported CFTR	No	c.523A>G;p.Ile175Val	I175V	Previously reported CFTR	No
CFIS062	Mixed Jewish ancestry	Atypical CF	Two mutations	c.1521_1523delCTT;p.Phe508del	F508del	CFTR2, Causative	Yes	c.3454G>C;p.Asp1152His	D1152H	CFTR2, Varying consequences	Yes, postnatal
CFIS025	Arab Muslim	Atypical CF	No mutations	None	None	None	No	None	None	None	No
CFIS083	Arab Muslim	Atypical CF	One mutation	TG12/T5	No legacy name	CFTR2, Varying consequences	No	None	None	None	No
CFIS094	Ashkenazi Jew	Atypical CF	Two mutations	c.3846G>A;p.Trp1282*	W1282X	CFTR2, Causative	Yes	TG12/T5	No legacy name	CFTR2, Varying consequences	No
CFIS113	Mixed Jewish ancestry	Atypical CF	Two mutations	c.1521_1523delCTT;p.Phe508del	F508del	CFTR2, Causative	Yes	c.1000C>T;p.Arg334Trp	R334W	CFTR2, Causative	No
CFIS003	Mixed Jewish ancestry	Typical CF	Two mutations	c.1521_1523delCTT;p.Phe508del	F508del	CFTR2, Causative	Yes	c.3160C>G;p.His1054Asp	H1054D	CFTR2, Causative	No
CFIS004	Mixed Jewish ancestry	Typical CF	No mutations	None	None	None	No	None	None	None	No
CFIS006	Mixed Jewish ancestry	Typical CF	No mutations	None	None	None	No	None	None	None	No
CFIS063	Libyan Jew	Typical CF	Two mutations	c.1521_1523delCTT;p.Phe508del	F508del	CFTR2, Causative	Yes	c.1521_1523delCTT;p.Phe508del	F508del	CFTR2, Causative	Yes
CFIS001	Ethiopian Jew	Typical CF	One mutation	c.416A>T;p.His139Leu	H139R	Previously reported CFTR	No	None	None	None	No
CFIS007	Ethiopian Jew	Typical CF	Two mutations	c.416A>T;p.His139Leu	H139R	Previously reported CFTR	No	c.416A>T;p.His139Leu	H139R	Previously reported CFTR	No
CFIS053	Arab Muslim	Typical CF	Two mutations	c.4251delA;p.Glu1418Argfs*14	4382delA	CFTR2, Causative	No	c.4251delA;p.Glu1418Argfs*14	4382delA	CFTR2, Causative	No
CFIS044	Druze	Atypical CF	No mutations	None	None	None	No	None	None	None	No
CFIS046	Druze	Atypical CF	One mutation	TG12/T5	No legacy name	CFTR2, Varying consequences	No	None	None	None	No
CFIS065	Arab Muslim	Atypical CF	No mutations	None	None	None	No	None	None	None	No
CFIS069	Arab Muslim	Atypical CF	No mutations	None	None	None	No	None	None	None	No
CFIS070	Arab Muslim	Atypical CF	No mutations	None	None	None	No	None	None	None	No
CFIS072	Arab Muslim	Atypical CF	No mutations	None	None	None	No	None	None	None	No
CFIS042	Arab Muslim	Atypical CF	No mutations	None	None	None	No	None	None	None	No
CFIS136	Arab Muslim	Atypical CF	No mutations	None	None	None	No	None	None	None	No
CFIS137	Arab Muslim	Atypical CF	No mutations	None	None	None	No	None	None	None	No
CFIS076	Arab Muslim	Atypical CF	Two mutations	TG12/T5	No legacy name	CFTR2, Varying consequences	No	TG12/T5	No legacy name	CFTR2, Varying consequences	No
CFIS092	Arab Muslim	Atypical CF	No mutations	None	None	None	No	None	None	None	No
CFIS002	Ashkenazi Jew	Typical CF	Two mutations	c.3846G>A;p.Trp1282*	W1282X	CFTR2, Causative	Yes	c.3889dupT;p.Ser1297Phefs*5	4016insT	CFTR2, Causative	No
CFIS008	Mixed Jewish ancestry	Typical CF	Two mutations	c.1521_1523delCTT;p.Phe508del	F508del	CFTR2, Causative	Yes	c.3846G>A;p.Trp1282*	W1282X	CFTR2, Causative	Yes
CFIS010	Ashkenazi Jew	Atypical CF	One mutation	TG12/T5	No legacy name	CFTR2, Varying consequences	No	None	None	None	No
CFIS011	Ashkenazi Jew	Typical CF	One mutation	TG12/T5	No legacy name	CFTR2, Varying consequences	No	None	None	None	No
CFIS012	Ethiopian Jew	Typical CF	No mutations	None	None	None	No	None	None	None	No
CFIS013	Moroccan Jew	Typical CF	No mutations	None	None	None	No	None	None	None	No
CFIS014	Mixed Jewish ancestry	Atypical CF	No mutations	None	None	None	No	None	None	None	No
CFIS016	Mixed Jewish ancestry	Atypical CF	One mutation	c.1521_1523delCTT;p.Phe508del	F508del	CFTR2, Causative	Yes	c.958T>G;p.Leu320Val	L320V	VOUS, Previously reported CAVD	No
CFIS017	Arab Muslim	Atypical CF	One mutation	TG12/T5	No legacy name	CFTR2, Varying consequences	No	None	None	None	No
CFIS020	Arab Muslim	Atypical CF	No mutations	None	None	None	No	None	None	None	No
CFIS023	Jew/ non-Jew	Atypical CF	No mutations	None	None	None	No	None	None	None	No
CFIS027	Ashkenazi Jew	Typical CF	Two mutations	c.3846G>A;p.Trp1282*	W1282X	CFTR2, Causative	Yes	c.1624G>T;p.Gly542*	G542X	CFTR2, Causative	Yes
CFIS028	Mixed Jewish ancestry	Typical CF	Two mutations	c.3276C>G;p.Tyr1092*	Y1092X	CFTR2, Causative	Yes	c.575A>G;p.Asp192Gly	D192G	Previously reported CFTR	No
CFIS029	Arab Muslim	Typical CF	Two mutations	c.1911delG;p.Gln637Hisfs*26	2043delG	Previously reported CFTR	No	c.1911delG;p.Gln637Hisfs*26	2043delG	Previously reported CFTR	No
CFIS030	Ashkenazi Jew	Typical CF	Two mutations	c.1521_1523delCTT;p.Phe508del	F508del	CFTR2, Causative	Yes	c.1364C>A;p.Ala455Glu	A455E	CFTR2, Causative	No
CFIS031	Arab Muslim	Typical CF	One mutation	c.2421A>G;p.Ile807Met	I807M	Previously reported CAVD	No	None	None	None	No
CFIS032	Ashkenazi Jew	Atypical CF	Two mutations	c.3846G>A;p.Trp1282*	W1282X	CFTR2, Causative	Yes	TG12/T5	No legacy name	CFTR2, Varying consequences	No
CFIS034	Mixed Jewish ancestry	Atypical CF	No mutations	c.4242+13A>G	4374+ 13A/G	VOUS, Previously reported CFTR	No	None	None	None	No
CFIS035	Arab Muslim	Atypical CF	No mutations	None	None	None	No	None	None	None	No
CFIS037	Ashkenazi Jew	Typical CF	Two mutations	c.3846G>A;p.Trp1282*	W1282X	CFTR2, Causative	Yes	c.3041A>G;p.Tyr1014Cys	Y1014C	Previously reported CAVD	No
CFIS038	Mixed Jewish ancestry	Typical CF	Two mutations	c.1521_1523delCTT;p.Phe508del	F508del	CFTR2, Causative	Yes	c.2989-1G>A	3121-1G->A	CFTR2, Causative	Yes
CFIS039	Libyan Jew	Typical CF	Two mutations	c.1521_1523delCTT;p.Phe508del	F508del	CFTR2, Causative	Yes	c.273+1G>A	405+1G->A	CFTR2, Causative	Yes
CFIS041	Arab Muslim	Atypical CF	No mutations	None	None	None	No	None	None	None	No
CFIS043	Arab Muslim	Atypical CF	One mutation	c.4251delA;p.Glu1418Argfs*14	4382delA	CFTR2, Causative	No	None	None	None	No
CFIS045	Mixed Jewish ancestry	Atypical CF	No mutations	None	None	None	No	None	None	None	No
CFIS047	Arab Muslim	Atypical CF	No mutations	c.2620-15C>G	2752- 15C/G	VOUS, Previously reported CAVD	No	None	None	None	No
CFIS048	Bedouin	Atypical CF	One mutation	c.3846G>A;p.Trp1282*	W1282X	CFTR2, Causative	Yes	None	None	None	No
CFIS049	Ethiopian Jew	Atypical CF	No mutations	None	None	None	No	None	None	None	No
CFIS050	Ethiopian Jew	Atypical CF	One mutation	c.870-2A>G	1002- 2A>G	Previously reported CFTR	No	c.2620-15C>G	2752- 15C/G	VOUS, Previously reported CAVD	No
CFIS051	Ashkenazi Jew	Atypical CF	Two mutations	c.1521_1523delCTT;p.Phe508del	F508del	CFTR2, Causative	Yes	TG12/T5	No legacy name	CFTR2, Varying consequences	No
CFIS052	Jew/ non-Jew	Typical CF	Two mutations	c.1521_1523delCTT;p.Phe508del	F508del	CFTR2, Causative	Yes	c.2988+1G>A	3120+1G->A	CFTR2, Causative	No
CFIS054	Druze	Atypical CF	No mutations	None	None	None	No	None	None	None	No
CFIS055	Arab Muslim	Atypical CF	Two mutations	TG12/T5	No legacy name	CFTR2, Varying consequences	No	TG12/T5	No legacy name	CFTR2, Varying consequences	No
CFIS060	Arab Muslim	Atypical CF	Two mutations	c.254G>A;p.Gly85Glu	G85E	CFTR2, Causative	Yes	c.3472C>T;p.Arg1158*	R1158X	CFTR2, Causative	No
CFIS061	Arab Muslim	Atypical CF	Two mutations	c.254G>A;p.Gly85Glu	G85E	CFTR2, Causative	Yes	TG12/T5	No legacy name	CFTR2, Varying consequences	No
CFIS064	Arab Muslim	Typical CF	Two mutations	c.3276C>A;p.Tyr1092*	Y1092X	CFTR2, Causative	No	c.3276C>A;p.Tyr1092*	Y1092X	CFTR2, Causative	No
CFIS067	Arab Muslim	Atypical CF	No mutations	None	None	None	No	None	None	None	No
CFIS068	Jew/ non-Jew	Typical CF	Two mutations	c.1521_1523delCTT;p.Phe508del	F508del	CFTR2, Causative	Yes	del exon 2-3	CFTRdele2,3	CFTR2, Causative	Yes
CFIS071	Arab Muslim	Typical CF	Two mutations	c.1521_1523delCTT;p.Phe508del	F508del	CFTR2, Causative	Yes	c.3469-2A>G	3601- 2A- >G	Previously reported CFTR	No
CFIS075	Jew/ non-Jew	Typical CF	Two mutations	c.3717+12191C>T	3849+10kbC->T	CFTR2, Causative	Yes	c.413_415dupTAC;p.Leu138dup	L138ins	Previously reported CAVD	No
CFIS077	Arab Muslim	Typical CF	No mutations	None	None	None	No	None	None	None	No
CFIS078	Arab Muslim	Typical CF	Two mutations	c.1393-1G>A	1525-1G->A	CFTR2, Causative	No	c.1393-1G>A	1525-1G->A	CFTR2, Causative	No
CFIS079	Ashkenazi Jew	Atypical CF	No mutations	c.958T>G;p.Leu320Val	L320V	VOUS, Previously reported CAVD	No	None	None	None	No
CFIS081	Arab Muslim	Atypical CF	No mutations	None	None	None	No	None	None	None	No
CFIS082	Ashkenazi Jew	Typical CF	Two mutations	c.3846G>A;p.Trp1282*	W1282X	CFTR2, Causative	Yes	del exon 2-3	CFTRdele2,3	CFTR2, Causative	Yes
CFIS086	Jew/ non-Jew	Atypical CF	No mutations	None	None	None	No	None	None	None	No
CFIS087	Mixed Jewish ancestry	Atypical CF	Two mutations	c.1521_1523delCTT;p.Phe508del	F508del	CFTR2, Causative	Yes	c.3808G>A;p.Asp1270Asn	D1270N	CFTR2, Varying consequences	No	c.220C>T; p.Arg74Trp/ c.601G>A; p.Val201Met
CFIS088	Mixed Jewish ancestry	Typical CF	Two mutations	c.1521_1523delCTT;p.Phe508del	F508del	CFTR2, Causative	Yes	del exon 19-21	CFTRdele19,20,21	Previously reported CFTR	Yes
CFIS091	Arab Muslim	Typical CF	Two mutations	del exon 19-21	CFTRdele19,20,21	Previously reported CFTR	Yes	del exon 19-21	CFTRdele19,20,21	Previously reported CFTR	Yes
CFIS093	Jew/ non-Jew	Typical CF	Two mutations	c.1521_1523delCTT;p.Phe508del	F508del	CFTR2, Causative	Yes	c.313delA;p.Ile105Serfs*2	444delA	CFTR2, Causative	No
CFIS095	Mixed Jewish ancestry	Typical CF	Two mutations	c.1521_1523delCTT;p.Phe508del	F508del	CFTR2, Causative	Yes	c.3041A>G;p.Tyr1014Cys	Y1014C	Previously reported CAVD	No
CFIS097	Ashkenazi Jew	Typical CF	Two mutations	TG12/T5	No legacy name	CFTR2, Varying consequences	No	TG12/T5	No legacy name	CFTR2, Varying consequences	No
CFIS098	Druze	Typical CF	Two mutations	c.1521_1523delCTT;p.Phe508del	F508del	CFTR2, Causative	Yes	TG12/T5	No legacy name	CFTR2, Varying consequences	No
CFIS099	Arab Muslim	Typical CF	Two mutations	c.254G>A;p.Gly85Glu	G85E	CFTR2, Causative	Yes	c.3472C>T;p.Arg1158*	R1158X	CFTR2, Causative	No
CFIS100	Arab Muslim	Atypical CF	No mutations	None	None	None	No	None	None	None	No
CFIS101	Arab Muslim	Typical CF	Two mutations	c.1624G>T;p.Gly542*	G542X	CFTR2, Causative	Yes	c.1624G>T;p.Gly542*	G542X	CFTR2, Causative	Yes
CFIS102	Mixed Jewish ancestry	Typical CF	Two mutations	c.1521_1523delCTT;p.Phe508del	F508del	CFTR2, Causative	Yes	c.2988+1G>A	3120+1G->A	CFTR2, Causative	No
CFIS103	Mixed Jewish ancestry	Typical CF	Two mutations	c.1585-1G>A	1717-1G->A	CFTR2, Causative	Yes	TG12/T5	No legacy name	CFTR2, Varying consequences	No
CFIS104	Mixed Jewish ancestry	Typical CF	Two mutations	c.3846G>A;p.Trp1282*	W1282X	CFTR2, Causative	Yes	c.1439G>A;p.Gly480Asp	G480D	Previously reported CFTR	No
CFIS105	Mixed Jewish ancestry	Atypical CF	No mutations	None	None	None	No	None	None	None	No
CFIS109	Mixed Jewish ancestry	Typical CF	Two mutations	c.1521_1523delCTT;p.Phe508del	F508del	CFTR2, Causative	Yes	c.4364C>G;p.Ser1455*	S1455X	Previously reported CFTR	No
CFIS110	Ashkenazi Jew	Atypical CF	Two mutations	c.3846G>A;p.Trp1282*	W1282X	CFTR2, Causative	Yes	c.1001G>A;p.Arg334Gln	R334Q	Previously reported CFTR	No
CFIS112	Ashkenazi Jew	Atypical CF	No mutations	c.2620-15C>G	2752- 15C/G	VOUS, Previously reported CAVD	No	None	None	None	No
CFIS115	Arab Muslim	Typical CF	Two mutations	c.313delA;p.Ile105Serfs*2	444delA	CFTR2, Causative	No	c.313delA;p.Ile105Serfs*2	444delA	CFTR2, Causative	No
CFIS116	Ashkenazi Jew	Atypical CF	No mutations	None	None	None	No	None	None	None	No
CFIS117	Arab Muslim	Atypical CF	One mutation	c.3764C>A;p.Ser1255*	S1255X	CFTR2, Causative	No	c.3607A>G;p.Ile1203Val	No legacy name	VOUS, Previously reported CFTR	No
CFIS118	Druze	Atypical CF	No mutations	None	None	None	No	None	None	None	No
CFIS119	Arab Christian	Typical CF	Two mutations	c.3909C>G;p.Asn1303Lys	N1303K	CFTR2, Causative	Yes	c.3883_3886delATTT;p.Ile1295Phefs*32	4010delTATT	CFTR2, Causative	Yes
CFIS120	Arab Muslim	Atypical CF	No mutations	None	None	None	No	None	None	None	No
CFIS121	Mixed Jewish ancestry	Typical CF	Two mutations	c.1521_1523delCTT;p.Phe508del	F508del	CFTR2, Causative	Yes	del exon 19-21	CFTRdele19,20,21	Previously reported CFTR	Yes
CFIS122	Arab Muslim	Atypical CF	No mutations	None	None	None	No	None	None	None	No
CFIS123	Arab Muslim	Typical CF	Two mutations	c.675T>A;p.Cys225*	C225X	Previously reported CFTR	Yes, partial	c.3299A>C;p.Gln1100Pro	Q1100P	Previously reported CFTR	No
CFIS124	Arab Muslim	Atypical CF	No mutations	c.2620-15C>G	2752- 15C/G	VOUS, Previously reported CAVD	No	c.2620-15C>G	2752- 15C/G	VOUS, Previously reported CAVD	No
CFIS125	Mixed Jewish ancestry	Typical CF	One mutation	c.1521_1523delCTT;p.Phe508del	F508del	CFTR2, Causative	Yes	None	None	None	No
CFIS128	Arab Muslim	Typical CF	Two mutations	c.1521_1523delCTT;p.Phe508del	F508del	CFTR2, Causative	Yes	c.3764C>A;p.Ser1255*	S1255X	CFTR2, Causative	No	c.3607A>G;p.Ile1203Val
CFIS129	Arab Muslim	Typical CF	No mutations	None	None	None	No	None	None	None	No
CFIS130	Ashkenazi Jew	Atypical CF	Two mutations	c.3909C>G;p.Asn1303Lys	N1303K	CFTR2, Causative	Yes	c.3041A>G;p.Tyr1014Cys	Y1014C	Previously reported CAVD	No
CFIS131	Ashkenazi Jew	Atypical CF	One mutation	c.1521_1523delCTT;p.Phe508del	F508del	CFTR2, Causative	Yes	None	None	None	No
CFIS133	Mixed Jewish ancestry	Typical CF	Two mutations	c.1521_1523delCTT;p.Phe508del	F508del	CFTR2, Causative	Yes	c.2619+1A>G	No legacy name	Novel	No
CFIS134	Moroccan Jew	Atypical CF	Two mutations	c.1521_1523delCTT;p.Phe508del	F508del	CFTR2, Causative	Yes	TG12/T5	No legacy name	CFTR2, Varying consequences	No
CFIS135	Arab Muslim	Typical CF	Two mutations	c.3909C>G;p.Asn1303Lys	N1303K	CFTR2, Causative	Yes	c.3299A>C;p.Gln1100Pro	Q1100P	Previously reported CFTR	No
CFIS138	Arab Christian	Atypical CF	No mutations	c.2620-15C>G	2752- 15C/G	VOUS, Previously reported CAVD	No	None	None	None	No
CFIS139	Druze	Atypical CF	No mutations	None	None	None	No	None	None	None	No
CFIS140	Arab Muslim	Typical CF	Two mutations	c.254G>A;p.Gly85Glu	G85E	CFTR2, Causative	Yes	c.3472C>T;p.Arg1158*	R1158X	CFTR2, Causative	No
CFIS141	Ashkenazi Jew	Atypical CF	One mutation	TG12/T5	No legacy name	CFTR2, Varying consequences	No	None	None	None	No
CFIS142	Ashkenazi Jew	Atypical CF	Two mutations	c.1521_1523delCTT;p.Phe508del	F508del	CFTR2, Causative	Yes	TG12/T5	No legacy name	CFTR2, Varying consequences	No
CFIS143	Ashkenazi Jew	Atypical CF	One mutation	c.3846G>A;p.Trp1282*	W1282X	CFTR2, Causative	Yes	None	None	None	No
CFIS144	Ashkenazi Jew	Atypical CF	One mutation	c.1521_1523delCTT;p.Phe508del	F508del	CFTR2, Causative	Yes	None	None	None	No
CFIS145	Arab Muslim	Atypical CF	No mutations	None	None	None	No	None	None	None	No
CFIS146	Druze	Typical CF	Two mutations	c.1521_1523delCTT;p.Phe508del	F508del	CFTR2, Causative	Yes	c.1521_1523delCTT;p.Phe508del	F508del	CFTR2, Causative	Yes
CFIS147	Iraqi Jew	Typical CF	One mutation	c.4297G>A;p.Glu1433Lys	No legacy name	Novel	No	None	None	None	No
CFIS151	Mixed Jewish ancestry	Typical CF	Two mutations	c.1521_1523delCTT;p.Phe508del	F508del	CFTR2, Causative	Yes	c.2619+2dupT	No legacy name	Previously reported CFTR	No
CFIS152	Arab Muslim	Typical CF	Two mutations	c.3276C>A;p.Tyr1092*	Y1092X	CFTR2, Causative	No	c.3276C>A;p.Tyr1092*	Y1092X	CFTR2, Causative	No
CFIS153	Yemenite Jew	Atypical CF	No mutations	None	None	None	No	None	None	None	No
CFIS154	Arab Muslim	Typical CF	Two mutations	c.3276C>A;p.Tyr1092*	Y1092X	CFTR2, Causative	No	c.3276C>A;p.Tyr1092*	Y1092X	CFTR2, Causative	No
CFIS155	Ashkenazi Jew	Atypical CF	Two mutations	c.3846G>A;p.Trp1282*	W1282X	CFTR2, Causative	Yes	TG12/T5	No legacy name	CFTR2, Varying consequences	No
CFIS158	Ashkenazi Jew	Atypical CF	Two mutations	c.3846G>A;p.Trp1282*	W1282X	CFTR2, Causative	Yes	TG12/T5	No legacy name	CFTR2, Varying consequences	No
CFIS160	Arab Muslim	Atypical CF	One mutation	c.254G>A;p.Gly85Glu	G85E	CFTR2, Causative	Yes	None	None	None	No
CFIS162	Jew/ non-Jew	Typical CF	Two mutations	c.1521_1523delCTT;p.Phe508del	F508del	CFTR2, Causative	Yes	c.3883delA;p.Ile1295Phefs*33	4015delA	CFTR2, Causative	No
CFIS163	Mixed Jewish ancestry	Atypical CF	No mutations	None	None	None	No	None	None	None	No
CFIS164	Mixed Jewish ancestry	Typical CF	Two mutations	c.3846G>A;p.Trp1282*	W1282X	CFTR2, Causative	Yes	c.3846G>A;p.Trp1282*	W1282X	CFTR2, Causative	Yes
CFIS167	Georgian Jew	Atypical CF	Two mutations	c.1075C>A;p.Gln359Lys;c.1079C>A;p.Thr360Lys	Q359K/T360K	CFTR2, Under evaluation	Yes	c.2657+5G>A	2789+5G->A	CFTR2, Causative	No
CFIS169	Ashkenazi Jew	Typical CF	Two mutations	c.3846G>A;p.Trp1282*	W1282X	CFTR2, Causative	Yes	c.1397C>G;p.Ser466*	S466X	CFTR2, Causative	No	c.3209G>A; p.Arg1070Gln
CFIS170	Ashkenazi Jew	Typical CF	Two mutations	c.3846G>A;p.Trp1282*	W1282X	CFTR2, Causative	Yes	c.1545_1546delTA;p.Tyr515*fs	1677delTA	CFTR2, Causative	Yes, partial
CFIS173	Arab Muslim	Atypical CF	No mutations	None	None	None	No	None	None	None	No
CFIS174	Mixed Jewish ancestry	Typical CF	Two mutations	c.1521_1523delCTT;p.Phe508del	F508del	CFTR2, Causative	Yes	c.3196C>T;p.Arg1066Cys	R1066C	CFTR2, Causative	No	c.3209G>A; p.Arg1070Gln
CFIS176	Arab Muslim	Atypical CF	No mutations	c.2620-15C>G	2752- 15C/G	VOUS, Previously reported CAVD	No	None	None	None	No
CFIS178	Mixed Jewish ancestry	Typical CF	No mutations	None	None	None	No	None	None	None	No
CFIS179	Ashkenazi Jew	Typical CF	Two mutations	c.3846G>A;p.Trp1282*	W1282X	CFTR2, Causative	Yes	c.3846G>A;p.Trp1282*	W1282X	CFTR2, Causative	Yes
CFIS180	Bedouin	Typical CF	Two mutations	c.761delA;p.Lys254Argfs*7	No legacy name	Novel	No	c.761delA;p.Lys254Argfs*7	No legacy name	Novel	No
CFIS186	Ashkenazi Jew	Typical CF	Two mutations	c.3846G>A;p.Trp1282*	W1282X	CFTR2, Causative	Yes	c.2052dupA;p.Gln685Thrfs*4	2184insA	CFTR2, Causative	No
CFIS187	Uzbeki Jew	Atypical CF	One mutation	c.3454G>C;p.Asp1152His	D1152H	CFTR2, Varying consequences	Yes, postnatal	None	None	None	No
CFIS188	Mixed Jewish ancestry	Typical CF	One mutation	c.1075C>A;p.Gln359Lys;c.1079C>A;p.Thr360Lys	Q359K/T360K	CFTR2, Under evaluation	Yes	None	None	None	No
CFIS190	Mixed Jewish ancestry	Atypical CF	One mutation	c.3846G>A;p.Trp1282*	W1282X	CFTR2, Causative	Yes	None	None	None	No
CFIS192	Yemenite Jew	Atypical CF	No mutations	None	None	None	No	None	None	None	No
CFIS193	Mixed Jewish ancestry	Atypical CF	Two mutations	c.3846G>A;p.Trp1282*	W1282X	CFTR2, Causative	Yes	TG12/T5	No legacy name	CFTR2, Varying consequences	No
