# Supplementary material for: Nationwide genetic analysis for molecularly unresolved cystic fibrosis patients in a multiethnic society: implications for preconception carrier screening
Source: Mol Genet Genomic Med. 2017 Feb 19;5(3):223–36. doi: 10.1002/mgg3.278 (PMC5441412; doi:10.1002/mgg3.278)
Supplement: Supplementary file 4 — Table S4. List of all different mutations identified per ethnicity. [file MGG3-5-223-s004.xlsx]

## Sheet: Table S4_Mutations ethnicities
Supplementary Table 4. List of all different mutations identified per ethnicity
Mutation	Legacy name	Significance	CFTR2	In Israeli panel	N Cases (Homozygotes)	N Chromosomes	Reference	Arab Christian	Arab Muslim	Bedouin	Druze	Arab/ Caucasian	Mixed Jewish ancestry	Ashkenazi Jew	Ethiopian Jew	Georgian Jew	Iraqi Jew	Libyan Jew	Moroccan Jew	Uzbeki Jew	Jew/ non-Jew
c.1521_1523delCTT;p.Phe508del	F508del	CFTR2, Causative	Causative	Yes	32 (2)	34	Sosnay 2013		2		3		16	5				3	1		4
c.3846G>A;p.Trp1282*	W1282X	CFTR2, Causative	Causative	Yes	22 (2)	24	Sosnay 2013		1	1			7	15
TG12/T5	No legacy name	CFTR2, Varying consequences	Varying consequences	No	21 (3)	24	Sosnay 2013		7		2	1	2	11					1
c.3276C>A;p.Tyr1092*	Y1092X	CFTR2, Causative	Causative	No	3 (3)	6	Sosnay 2013		6
c.1624G>T;p.Gly542*	G542X	CFTR2, Causative	Causative	Yes	3 (2)	5	Sosnay 2013		2				2	1
c.254G>A;p.Gly85Glu	G85E	CFTR2, Causative	Causative	Yes	5	5	Sosnay 2013		5
c.3472C>T;p.Arg1158*	R1158X	CFTR2, Causative	Causative	No	5	5	Sosnay 2013		3	2
c.3883_3886delATTT;p.Ile1295Phefs*32	4010delTATT	Previously reported CFTR	Not listed	Yes	3	3	Shoshani 1994	1					1								1
c.761delA;p.Lys254Argfs*7	No legacy name	Novel	Not listed	No	2 (2)	4	This study			4
del exon 19-21	CFTRdele19,20,21	Previously reported CFTR	Not listed	Yes	3 (1)	4	Lerer 1999		2				2
c.3041A>G;p.Tyr1014Cys	Y1014C	Previously reported CAVD	Not listed	No	3	3	Casals 2000						1	2
c.313delA;p.Ile105Serfs*2	444delA	CFTR2, Causative	Causative	No	2 (1)	3	Sosnay 2013		2												1
c.3299A>C;p.Gln1100Pro	Q1100P	Previously reported CFTR	Not listed	No	3	3	Chillon 1994		3
c.3454G>C;p.Asp1152His	D1152H	CFTR2, Varying consequences	Varying consequences	Yes, postnatal	3	3	Sosnay 2013		1				1							1
c.3909C>G;p.Asn1303Lys	N1303K	CFTR2, Causative	Causative	Yes	3	3	Sosnay 2013	1	1					1
c.416A>T;p.His139Leu	H139R	Previously reported CFTR	Not listed	No	2 (1)	3	Banjar 1999								3
c.4251delA;p.Glu1418Argfs*14	4382delA	CFTR2, Causative	Causative	No	2 (1)	3	Sosnay 2013		3
c.1075C>A;p.Gln359Lys;c.1079C>A;p.Thr360Lys	Q359K/T360K	CFTR2, Under evaluation	Under evaluation	Yes	2	2	Sosnay 2013						1			1
c.1393-1G>A	1525-1G->A	CFTR2, Causative	Causative	No	1 (1)	2	Sosnay 2013		2
c.1911delG;p.Gln637Hisfs*26	2043delG	Previously reported CFTR	Not listed	No	1 (1)	2	Fanen 1992		2
c.2988+1G>A	3120+1G->A	CFTR2, Causative	Causative	No	2	2	Sosnay 2013						1								1
c.3764C>A;p.Ser1255*	S1255X	CFTR2, Causative	Causative	No	2	2	Sosnay 2013		2
c.523A>G;p.Ile175Val	I175V	Previously reported CFTR	Not listed	No	1 (1)	2	Romey 1994		2
del exon 2-3	CFTRdele2,3	CFTR2, Causative	Causative	Yes	2	2	Sosnay 2013							1							1
c.1000C>T;p.Arg334Trp	R334W	CFTR2, Causative	Causative	No	1	1	Sosnay 2013						1
c.1001G>A;p.Arg334Gln	R334Q	Previously reported CFTR	Not listed	No	1	1	Bell 2011							1
c.1364C>A;p.Ala455Glu	A455E	CFTR2, Causative	Causative	No	1	1	Sosnay 2013							1
c.1397C>G;p.Ser466*	S466X	CFTR2, Causative	Causative	No	1	1	Sosnay 2013							1
c.1439G>A;p.Gly480Asp	G480D	Previously reported CFTR	Not listed	No	1	1	Hawworth 1995 (NL#66)						1
c.1545_1546delTA;p.Tyr515*fs	1677delTA	CFTR2, Causative	Causative	Yes, partial	1	1	Sosnay 2013							1
c.1585-1G>A	1717-1G->A	CFTR2, Causative	Causative	Yes	1	1	Sosnay 2013						1
c.1736A>G;p.Asp579Gly	D579G	CFTR2, Varying consequences	Varying consequences	No	1	1	Sosnay 2013		1
c.2052dupA;p.Gln685Thrfs*4	2184insA	CFTR2, Causative	Causative	No	1	1	Sosnay 2013							1
c.2421A>G;p.Ile807Met	I807M	Previously reported CAVD	Not listed	No	1	1	Vankeerberghen 1998		1
c.2619+1A>G	No legacy name	Novel	Not listed	No	1	1	This study						1
c.2619+2dupT	No legacy name	Previously reported CFTR	Not listed	No	1	1	Quint 2005						1
c.2657+5G>A	2789+5G->A	CFTR2, Causative	Causative	No	1	1	Sosnay 2013									1
c.273+1G>A	405+1G->A	CFTR2, Causative	Causative	Yes	1	1	Sosnay 2013											1
c.2989-1G>A	3121-1G->A	CFTR2, Causative	Causative	Yes	1	1	Sosnay 2013						1
c.3160C>G;p.His1054Asp	H1054D	CFTR2, Causative	Causative	No	1	1	Sosnay 2013						1
c.3196C>T;p.Arg1066Cys	R1066C	CFTR2, Causative	Causative	No	1	1	Sosnay 2013						1
c.3276C>G;p.Tyr1092*	Y1092X	CFTR2, Causative	Causative	Yes	1	1	Sosnay 2013						1
c.3469-2A>G	3601- 2A- >G	Previously reported CFTR	Not listed	No	1	1	Doerk 1993		1
c.3717+12191C>T	3849+10kbC->T	CFTR2, Causative	Causative	Yes	1	1	Sosnay 2013														1
c.3808G>A;p.Asp1270Asn	D1270N	CFTR2, Varying consequences	varying consequences	No	1	1	Sosnay 2013						1
c.3883delA;p.Ile1295Phefs*33	4015delA	CFTR2, Causative	Causative	No	1	1	Sosnay 2013														1
c.3889dupT;p.Ser1297Phefs*5	4016insT	CFTR2, Causative	Causative	No	1	1	Sosnay 2013							1
c.413_415dupTAC;p.Leu138dup	L138ins	Previously reported CAVD	Not listed	No	1	1	Dork 1997														1
c.4297G>A;p.Glu1433Lys	No legacy name	Novel	Not listed	No	1	1	This study										1
c.4364C>G;p.Ser1455*	S1455X	Previously reported CFTR	Not listed	No	1	1	Mickle 1998						1
c.487A>G;p.Lys163Glu	No legacy name	Novel	Not listed	No	1	1	This study		1
c.575A>G;p.Asp192Gly	D192G	Previously reported CFTR	Not listed	No	1	1	Schrijver 2005						1
c.675T>A;p.Cys225*	C225X	Previously reported CFTR	Not listed	Yes, partial	1	1	Mercier 1996 (NL#69)		1
c.870-2A>G	1002- 2A>G	Previously reported CFTR	Not listed	No	1	1	Trujillano 2013								1
Number of different mutations								2	22	3	2	1	22	13	2	2	1	2	2	1	8
Number of different mutations not in the Israeli panel								0	14	2	1	1	12	7	2	1	1	0	1	0	4
VOUS	Legacy name	Type	CFTR2	In Israeli panel	N Patients (Homozygotes)	N Chromosomes	Reference	Arab Christian	Arab Muslim	Bedouin	Druze	Arab/ Caucasian	Mixed Jewish ancestry	Ashkenazi Jew	Ethiopian Jew	Georgian Jew	Iraqi Jew	Libyan Jew	Moroccan Jew	Uzbeki Jew	Jew/ non-Jew
c.958T>G;p.Leu320Val	L320V	VOUS, Previously reported CAVD	Not listed	No	2	2	Schrijver 2005						1	1
c.2620-15C>G	2752- 15C/G	VOUS, Previously reported CAVD	Not listed	No	6 (1)	7	Casals 2000	1	4					1	1
c.3607A>G;p.Ile1203Val	No legacy name	VOUS, Previously reported CFTR	Not listed	No	1	1	Cutting 1992		1
c.4242+13A>G	4374+ 13A/G	VOUS, Previously reported CFTR	Not listed	No	1	1	Schrijver 2005						1
